# Supplementary material for: Evolutionary Analysis of StSnRK2 Family Genes and Their Overexpression in Transgenic Tobacco Improve Drought Tolerance
Source: Int J Mol Sci. 2023 Jan 5;24(2):1000. doi: 10.3390/ijms24021000 (PMC9861535; doi:10.3390/ijms24021000)
Supplement: Supplementary file 1 [file ijms-24-01000-s001.zip]

Archive with 3 entries (2 files):
- Revised supplementary material/
- Revised supplementary material/Suplementary figures.pdf
- Revised supplementary material/Suplementary tables.pdf
